# Supplementary material for: Transcriptome of Protoplasts Reprogrammed into Stem Cells in Physcomitrella patens
Source: PLoS One. 2012 Apr 24;7(4):e35961. doi: 10.1371/journal.pone.0035961 (PMC3335808; doi:10.1371/journal.pone.0035961)
Supplement: Table S3 — List of the R2 value between DGEP and qRT-PCR. (XLS) [file pone.0035961.s008.xls]

## Sheet: Sheet1
Table S3. List of the R2 value between DGEP and qRT-PCR.
		0 hour	24 hours	48 hours	72 hours
Pp1s170_67V6.1	DGEP	151.13	84.57	359.85	149.86
	qRT-PCR	16.8	2.6965	37.2	18.2
	SD	0.5	0.25735	6.7987e-15	3.39935e-15
	R	0.967199
	R2	0.935473
Pp1s237_67V6.1	DGEP	218.3	201.15	44.95	549.19
	qRT-PCR	1.82	1.68	0.27	3.72
	SD	3.4e-16	0.05	0.025735	6.8e-16
	R	0.990182
	R2	0.98046
Pp1s97_92V6.3	DGEP*	2.56	2.3	7.67	4.18
	qRT-PCR	0.106	0.106	0.196	0.152
	SD	0.0015	0.005	0.001	0
	R	0.981901
	R2	0.96413
Pp1s352_68V6.1	DGEP	61.28	17.4	79.65	26.88
	qRT-PCR	0.0948	0.0543	0.186	0.0722
	SD	0	0.0016	0.011	0.00175
	R	0.908944
	R2	0.82618
Pp1s20_229V6.1	DGEP	38.3	38.63	3.41	114.68
	qRT-PCR	192.833	289.5	11.4667	582
	SD	1.66667	2.83333	1.33333	1.63333
	R	0.979705
	R2	0.959823
Pp1s91_133V6.1	DGEP	25.04	77.26	7.4	1.69
	qRT-PCR	0.0727	0.606	0.0203	0.0115
	SD	0.00325	0.028	0.00075	0.0003
	R	0.980178
	R2	0.960749
Pp1s36_271V6.1	DGEP	70.7	13.57	158.73	47.7
	qRT-PCR	18.8	1.83	27.6	13.6
	SD	3.39935e-15	0.3	0.85	0.15
	R	0.944069
	R2	0.891267
Pp1s224_106V6.1	DGEP	8.48	4.7	0.6	0.12
	qRT-PCR	0.296	175	0.093	0.102
	SD	0.075	0.06	0.015	0.0185
	R	0.984861
	R2	0.96995
* tags/TPM
