# Supplementary material for: Transcriptome of Protoplasts Reprogrammed into Stem Cells in Physcomitrella patens
Source: PLoS One. 2012 Apr 24;7(4):e35961. doi: 10.1371/journal.pone.0035961 (PMC3335808; doi:10.1371/journal.pone.0035961)
Supplement: Table S5 — Significantly enriched pathways. (XLS) [file pone.0035961.s010.xls]

## Sheet: Sheet1
	Pathway_Name	Allgenes_with_pathway_annotation	DEGs_with_pathway_annotation	Homologs.ATH.	Enrichment_factor	P.value	Q.value	Name	Name=logFC	Links
24h vs 0h	Pyruvate metabolism	75	13	AT1G24180;AT1G36160;AT1G54100;AT1G79750;AT2G22780;AT2G38040;AT3G14940;AT3G16950;AT3G48000;AT4G37870;AT5G03860;AT5G08570;AT5G35360	2.63139	0.00101733	0.0167294	Pp1s169_138V6;Pp1s13_171V6;Pp1s237_29V6;Pp1s38_44V6;Pp1s38_300V6;Pp1s234_46V6;Pp1s177_55V6;Pp1s35_94V6;Pp1s496_1V6;Pp1s1_815V6;Pp1s40_9V6;Pp1s124_70V6;Pp1s18_23V6	Pp1s169_138V6=6.022015316;Pp1s13_171V6=-3.777880349;Pp1s237_29V6=2.331763916;Pp1s38_44V6=2.202587562;Pp1s38_300V6=-2.846807239;Pp1s234_46V6=-2.821628676;Pp1s177_55V6=-4.888627415;Pp1s35_94V6=-2.877341607;Pp1s496_1V6=2.362075403;Pp1s1_815V6=-3.338831768;Pp1s40_9V6=5.572852033;Pp1s124_70V6=-2.496309992;Pp1s18_23V6=-2.277192703	http://www.genome.jp/dbget-bin/www_bget?map00620
	Butanoate metabolism	22	4	AT1G24180;AT1G79440;AT2G02010;AT5G17330	2.76019	0.052538	0.239989	Pp1s169_138V6;Pp1s6_180V6;Pp1s8_163V6;Pp1s34_308V6	Pp1s169_138V6=6.022015316;Pp1s6_180V6=2.160485254;Pp1s8_163V6=6.361671003;Pp1s34_308V6=-2.046692261	http://www.genome.jp/dbget-bin/www_bget?map00650
	Alanine, aspartate and glutamate metabolism	47	9	AT1G70580;AT1G79440;AT2G02010;AT2G13360;AT5G10240;AT5G16570;AT5G17330;AT5G35630;AT5G53460	2.90701	0.00300325	0.0295434	Pp1s64_220V6;Pp1s6_180V6;Pp1s8_163V6;Pp1s19_25V6;Pp1s410_47V6;Pp1s345_10V6;Pp1s34_308V6;Pp1s40_17V6;Pp1s79_140V6	Pp1s64_220V6=-2.164098924;Pp1s6_180V6=2.160485254;Pp1s8_163V6=6.361671003;Pp1s19_25V6=-2.630507289;Pp1s410_47V6=-3.357603721;Pp1s345_10V6=-5.393550417;Pp1s34_308V6=-2.046692261;Pp1s40_17V6=-3.468188188;Pp1s79_140V6=-3.369045845	http://www.genome.jp/dbget-bin/www_bget?map00250
	Propanoate metabolism	31	6	AT1G36160;AT1G54100;AT2G38040;AT3G48000;AT5G35360;AT5G65940	2.93827	0.0140064	0.104694	Pp1s13_171V6;Pp1s237_29V6;Pp1s234_46V6;Pp1s496_1V6;Pp1s18_23V6;Pp1s370_59V6	Pp1s13_171V6=-3.777880349;Pp1s237_29V6=2.331763916;Pp1s234_46V6=-2.821628676;Pp1s496_1V6=2.362075403;Pp1s18_23V6=-2.277192703;Pp1s370_59V6=2.810744827	http://www.genome.jp/dbget-bin/www_bget?map00640
	Glycosphingolipid biosynthesis - ganglio series	5	1	AT1G72990	3.03621	0.288868	0.625037	Pp1s149_266V6	Pp1s149_266V6=2.562583697	http://www.genome.jp/dbget-bin/www_bget?map00604
	Nitrogen metabolism	43	9	AT1G11860;AT2G15620;AT3G01500;AT3G10340;AT5G10240;AT5G14740;AT5G16570;AT5G35630;AT5G53460	3.17743	0.00156663	0.0184017	Pp1s91_92V6;Pp1s197_146V6;Pp1s264_55V6;Pp1s52_44V6;Pp1s410_47V6;Pp1s43_118V6;Pp1s345_10V6;Pp1s40_17V6;Pp1s79_140V6	Pp1s91_92V6=-3.686226468;Pp1s197_146V6=-3.096379385;Pp1s264_55V6=-5.735649527;Pp1s52_44V6=-4.945210943;Pp1s410_47V6=-3.357603721;Pp1s43_118V6=2.209657693;Pp1s345_10V6=-5.393550417;Pp1s40_17V6=-3.468188188;Pp1s79_140V6=-3.369045845	http://www.genome.jp/dbget-bin/www_bget?map00910
	Flavonoid biosynthesis	19	4	AT2G30490;AT2G40890;AT5G07990;AT5G48930	3.19601	0.0324685	0.177976	Pp1s168_84V6;Pp1s366_10V6;Pp1s288_56V6;Pp1s15_356V6	Pp1s168_84V6=-2.041848668;Pp1s366_10V6=-6.290725858;Pp1s288_56V6=-2.165336757;Pp1s15_356V6=-2.134383829	http://www.genome.jp/dbget-bin/www_bget?map00941
	Carbon fixation in photosynthetic organisms	78	17	AT1G12900;AT1G42970;AT1G67090;AT1G70580;AT1G79550;AT1G79750;AT2G01140;AT2G21170;AT2G22780;AT3G12780;AT3G14940;AT3G54050;AT3G55800;AT4G37870;AT5G08570;AT5G38410;AT5G44520	3.30869	7.84e-06	0.000214847	Pp1s135_29V6;Pp1s86_156V6;Pp1s66_48V6;Pp1s64_220V6;Pp1s145_142V6;Pp1s38_44V6;Pp1s475_27V6;Pp1s38_15V6;Pp1s38_300V6;Pp1s201_82V6;Pp1s177_55V6;Pp1s20_373V6;Pp1s429_29V6;Pp1s1_815V6;Pp1s124_70V6;Pp1s545_4V6;Pp1s15_182V6	Pp1s135_29V6=-5.034434242;Pp1s86_156V6=-4.797764616;Pp1s66_48V6=-36.11571642;Pp1s64_220V6=-2.164098924;Pp1s145_142V6=-3.330886383;Pp1s38_44V6=2.202587562;Pp1s475_27V6=-3.471198377;Pp1s38_15V6=2.307769798;Pp1s38_300V6=-2.846807239;Pp1s201_82V6=-8.791390125;Pp1s177_55V6=-4.888627415;Pp1s20_373V6=-3.282906354;Pp1s429_29V6=-6.664229857;Pp1s1_815V6=-3.338831768;Pp1s124_70V6=-2.496309992;Pp1s545_4V6=-3…	http://www.genome.jp/dbget-bin/www_bget?map00710
	Selenoamino acid metabolism	18	4	AT1G64660;AT2G17420;AT3G22890;AT5G17920	3.37357	0.0269893	0.177976	Pp1s2_113V6;Pp1s8_297V6;Pp1s331_37V6;Pp1s33_110V6	Pp1s2_113V6=3.632973025;Pp1s8_297V6=-3.025238458;Pp1s331_37V6=-2.7201738;Pp1s33_110V6=-2.327123887	http://www.genome.jp/dbget-bin/www_bget?map00450
	Flavone and flavonol biosynthesis	4	1	AT5G07990	3.79527	0.238664	0.592677	Pp1s288_56V6	Pp1s288_56V6=-2.165336757	http://www.genome.jp/dbget-bin/www_bget?map00944
	Other types of O-glycan biosynthesis	4	1	AT3G04240	3.79527	0.238664	0.592677	Pp1s75_252V6	Pp1s75_252V6=-2.293680825	http://www.genome.jp/dbget-bin/www_bget?map00514
	Fatty acid biosynthesis	27	7	AT1G36160;AT1G62640;AT2G38040;AT2G43710;AT4G13050;AT5G10160;AT5G35360	3.93583	0.00140076	0.0184017	Pp1s13_171V6;Pp1s119_22V6;Pp1s234_46V6;Pp1s157_50V6;Pp1s36_12V6;Pp1s79_167V6;Pp1s18_23V6	Pp1s13_171V6=-3.777880349;Pp1s119_22V6=-2.836905381;Pp1s234_46V6=-2.821628676;Pp1s157_50V6=2.83311264;Pp1s36_12V6=-2.175508562;Pp1s79_167V6=-3.276402834;Pp1s18_23V6=-2.277192703	http://www.genome.jp/dbget-bin/www_bget?map00061
	Photosynthesis	77	21	AT1G03130;AT1G03600;AT1G06680;AT1G30380;AT1G31330;AT1G44575;AT1G55670;AT1G60950;AT1G67740;AT1G76100;AT1G79040;AT2G20260;AT2G30570;AT3G50820;AT3G55330;AT4G04640;AT4G05390;AT4G09650;AT4G12800;AT4G21280;AT4G32260	4.14029	9.56e-09	7.86e-07	Pp1s107_188V6;Pp1s131_184V6;Pp1s75_141V6;Pp1s74_135V6;Pp1s80_23V6;Pp1s241_86V6;Pp1s83_246V6;Pp1s65_120V6;Pp1s221_76V6;Pp1s3_520V6;Pp1s41_264V6;Pp1s101_2V6;Pp1s185_110V6;Pp1s421_3V6;Pp1s30_39V6;Pp1s372_16V6;Pp1s131_154V6;Pp1s16_358V6;Pp1s41_267V6;Pp1s41_281V6;Pp1s186_83V6	Pp1s107_188V6=-3.965795275;Pp1s131_184V6=-2.936882583;Pp1s75_141V6=-2.749821624;Pp1s74_135V6=-3.883769851;Pp1s80_23V6=-4.077420167;Pp1s241_86V6=-3.325198075;Pp1s83_246V6=-2.475551432;Pp1s65_120V6=-2.628450331;Pp1s221_76V6=-3.350620672;Pp1s3_520V6=-4.27814655;Pp1s41_264V6=-5.666234993;Pp1s101_2V6=-2.653257139;Pp1s185_110V6=-2.7298475;Pp1s421_3V6=-3.469265169;Pp1s30_39V6=-2.587684345;Pp1s372_16V6=-…	http://www.genome.jp/dbget-bin/www_bget?map00195
	Thiamine metabolism	7	2	AT2G29630;AT2G44750	4.33745	0.0728267	0.314891	Pp1s88_47V6;Pp1s231_32V6	Pp1s88_47V6=4.032610431;Pp1s231_32V6=-3.170277499	http://www.genome.jp/dbget-bin/www_bget?map00730
	Photosynthesis - antenna proteins	22	8	AT1G15820;AT1G45474;AT2G05070;AT2G05100;AT3G54890;AT3G61470;AT4G10340;AT5G54270	5.52039	4.5e-05	0.00092504	Pp1s28_319V6;Pp1s284_6V6;Pp1s99_95V6;Pp1s182_81V6;Pp1s161_32V6;Pp1s651_2V6;Pp1s6_313V6;Pp1s254_3V6	Pp1s28_319V6=-2.827089004;Pp1s284_6V6=-3.165336757;Pp1s99_95V6=-2.300950529;Pp1s182_81V6=-3.048851015;Pp1s161_32V6=-2.953722443;Pp1s651_2V6=-2.614396062;Pp1s6_313V6=-3.055322902;Pp1s254_3V6=-2.80440412	http://www.genome.jp/dbget-bin/www_bget?map00196
48h vs 24h	Nicotinate and nicotinamide metabolism	11	3	AT1G55090;AT2G23420;AT3G21070	2.05745	0.170031	0.421129	Pp1s68_87V6;Pp1s387_50V6;Pp1s32_187V6	Pp1s68_87V6=2.084417401;Pp1s387_50V6=2.664610657;Pp1s32_187V6=-3.204560272	http://www.genome.jp/dbget-bin/www_bget?map00760
	Glycolysis / Gluconeogenesis	105	29	AT1G01090;AT1G09780;AT1G16300;AT1G23800;AT1G24180;AT1G32780;AT1G43670;AT1G44170;AT1G54100;AT1G59900;AT1G70730;AT1G74030;AT1G79550;AT2G01140;AT2G21170;AT2G24270;AT2G36530;AT3G04120;AT3G12780;AT3G16950;AT3G22960;AT3G48000;AT3G52990;AT3G54050;AT4G17260;AT4G26270;AT4G37870;AT5G08570;AT5G51820	2.08357	5.69e-05	0.000810623	Pp1s318_24V6;Pp1s215_24V6;Pp1s309_73V6;Pp1s93_81V6;Pp1s169_138V6;Pp1s65_246V6;Pp1s1_300V6;Pp1s90_226V6;Pp1s237_29V6;Pp1s201_84V6;Pp1s4_12V6;Pp1s76_97V6;Pp1s59_111V6;Pp1s475_27V6;Pp1s38_15V6;Pp1s10_228V6;Pp1s1_527V6;Pp1s49_96V6;Pp1s201_82V6;Pp1s352_68V6;Pp1s70_15V6;Pp1s496_1V6;Pp1s170_89V6;Pp1s20_373V6;Pp1s244_82V6;Pp1s327_30V6;Pp1s133_10V6;Pp1s90_134V6;Pp1s199_101V6	Pp1s318_24V6=4.777292381;Pp1s215_24V6=3.997343933;Pp1s309_73V6=2.435979576;Pp1s93_81V6=-2.651076003;Pp1s169_138V6=-35.78492666;Pp1s65_246V6=-3.191910016;Pp1s1_300V6=-2.228407014;Pp1s90_226V6=-2.707060613;Pp1s237_29V6=-2.627813077;Pp1s201_84V6=2.702330323;Pp1s4_12V6=3.927296688;Pp1s76_97V6=2.786394588;Pp1s59_111V6=2.050940461;Pp1s475_27V6=5.167169031;Pp1s38_15V6=-2.663991891;Pp1s10_228V6=5.9653647…	http://www.genome.jp/dbget-bin/www_bget?map00010
	Selenoamino acid metabolism	18	5	AT1G64660;AT2G17420;AT3G22890;AT4G13780;AT5G17920	2.09555	0.0789874	0.25583	Pp1s2_113V6;Pp1s8_297V6;Pp1s331_37V6;Pp1s107_189V6;Pp1s33_110V6	Pp1s2_113V6=-5.131214123;Pp1s8_297V6=3.177909364;Pp1s331_37V6=2.671079389;Pp1s107_189V6=2.60279465;Pp1s33_110V6=2.195619268	http://www.genome.jp/dbget-bin/www_bget?map00450
	Valine, leucine and isoleucine degradation	46	13	AT1G23800;AT1G44170;AT1G54100;AT2G26800;AT2G33150;AT3G06810;AT3G13450;AT3G16950;AT3G45300;AT3G48000;AT5G47720;AT5G65780;AT5G65940	2.13199	0.0052572	0.0392854	Pp1s93_81V6;Pp1s90_226V6;Pp1s237_29V6;Pp1s138_43V6;Pp1s55_275V6;Pp1s275_66V6;Pp1s152_53V6;Pp1s352_68V6;Pp1s25_162V6;Pp1s496_1V6;Pp1s2_33V6;Pp1s163_127V6;Pp1s370_59V6	Pp1s93_81V6=-2.651076003;Pp1s90_226V6=-2.707060613;Pp1s237_29V6=-2.627813077;Pp1s138_43V6=-2.388478546;Pp1s55_275V6=5.409097661;Pp1s275_66V6=-3.456099039;Pp1s152_53V6=-2.280509126;Pp1s352_68V6=3.198025486;Pp1s25_162V6=-2.2798484;Pp1s496_1V6=-2.177323688;Pp1s2_33V6=-3.707060613;Pp1s163_127V6=-6.196339766;Pp1s370_59V6=-3.257858499	http://www.genome.jp/dbget-bin/www_bget?map00280
	Fatty acid biosynthesis	27	8	AT1G24360;AT1G62640;AT2G38040;AT2G43710;AT4G13050;AT5G10160;AT5G16390;AT5G35360	2.23525	0.0199933	0.112243	Pp1s33_206V6;Pp1s119_22V6;Pp1s234_46V6;Pp1s157_50V6;Pp1s4_409V6;Pp1s196_99V6;Pp1s15_270V6;Pp1s18_23V6	Pp1s33_206V6=2.698399272;Pp1s119_22V6=2.267020429;Pp1s234_46V6=2.95115087;Pp1s157_50V6=-2.404699887;Pp1s4_409V6=-2.057718884;Pp1s196_99V6=4.912897309;Pp1s15_270V6=4.50279886;Pp1s18_23V6=3.496887971	http://www.genome.jp/dbget-bin/www_bget?map00061
	Pyruvate metabolism	75	23	AT1G01090;AT1G23800;AT1G24180;AT1G44170;AT1G54100;AT1G59900;AT1G67280;AT1G79750;AT2G22780;AT2G38040;AT3G16950;AT3G22960;AT3G47520;AT3G48000;AT3G52990;AT4G15530;AT4G17260;AT4G37870;AT5G03860;AT5G08570;AT5G16390;AT5G35360;AT5G47720	2.31348	5.78e-05	0.000810623	Pp1s318_24V6;Pp1s93_81V6;Pp1s169_138V6;Pp1s90_226V6;Pp1s237_29V6;Pp1s201_84V6;Pp1s72_285V6;Pp1s38_44V6;Pp1s39_428V6;Pp1s234_46V6;Pp1s352_68V6;Pp1s70_15V6;Pp1s79_110V6;Pp1s496_1V6;Pp1s170_89V6;Pp1s23_50V6;Pp1s244_82V6;Pp1s133_10V6;Pp1s40_9V6;Pp1s90_134V6;Pp1s15_270V6;Pp1s18_23V6;Pp1s2_33V6	Pp1s318_24V6=4.777292381;Pp1s93_81V6=-2.651076003;Pp1s169_138V6=-35.78492666;Pp1s90_226V6=-2.707060613;Pp1s237_29V6=-2.627813077;Pp1s201_84V6=2.702330323;Pp1s72_285V6=-2.485412424;Pp1s38_44V6=-4.844564137;Pp1s39_428V6=3.498399438;Pp1s234_46V6=2.95115087;Pp1s352_68V6=3.198025486;Pp1s70_15V6=2.265759662;Pp1s79_110V6=3.965364729;Pp1s496_1V6=-2.177323688;Pp1s170_89V6=3.374755665;Pp1s23_50V6=-3.927720…	http://www.genome.jp/dbget-bin/www_bget?map00620
	Carbon fixation in photosynthetic organisms	78	26	AT1G12900;AT1G32060;AT1G42970;AT1G43670;AT1G67090;AT1G70580;AT1G79550;AT1G79750;AT2G01140;AT2G21170;AT2G22780;AT2G45290;AT3G04790;AT3G12780;AT3G22960;AT3G47520;AT3G52990;AT3G54050;AT3G55800;AT3G60750;AT4G15530;AT4G31990;AT4G37870;AT5G08570;AT5G38410;AT5G61410	2.51466	3.43e-06	9.62e-05	Pp1s135_29V6;Pp1s20_273V6;Pp1s86_156V6;Pp1s1_300V6;Pp1s66_48V6;Pp1s64_220V6;Pp1s59_111V6;Pp1s38_44V6;Pp1s475_27V6;Pp1s38_15V6;Pp1s39_428V6;Pp1s72_25V6;Pp1s234_39V6;Pp1s201_82V6;Pp1s70_15V6;Pp1s79_110V6;Pp1s170_89V6;Pp1s20_373V6;Pp1s429_29V6;Pp1s120_164V6;Pp1s23_50V6;Pp1s540_7V6;Pp1s133_10V6;Pp1s90_134V6;Pp1s545_4V6;Pp1s39_426V6	Pp1s135_29V6=6.022654532;Pp1s20_273V6=3.518848998;Pp1s86_156V6=6.968776164;Pp1s1_300V6=-2.228407014;Pp1s66_48V6=39.93086364;Pp1s64_220V6=2.260820612;Pp1s59_111V6=2.050940461;Pp1s38_44V6=-4.844564137;Pp1s475_27V6=5.167169031;Pp1s38_15V6=-2.663991891;Pp1s39_428V6=3.498399438;Pp1s72_25V6=2.844831064;Pp1s234_39V6=-2.345702373;Pp1s201_82V6=9.013397425;Pp1s70_15V6=2.265759662;Pp1s79_110V6=3.965364729;P…	http://www.genome.jp/dbget-bin/www_bget?map00710
	Photosynthesis	77	26	AT1G03130;AT1G03600;AT1G06680;AT1G08380;AT1G30380;AT1G31330;AT1G44575;AT1G52230;AT1G55670;AT1G60950;AT1G67740;AT1G76100;AT1G79040;AT2G20260;AT2G30570;AT3G50820;AT3G55330;AT4G03280;AT4G04640;AT4G05390;AT4G09650;AT4G12800;AT4G14890;AT4G21280;AT4G28660;AT4G32260	2.54731	2.6e-06	9.62e-05	Pp1s4_321V6;Pp1s131_184V6;Pp1s75_141V6;Pp1s248_61V6;Pp1s74_135V6;Pp1s80_23V6;Pp1s31_279V6;Pp1s89_62V6;Pp1s83_246V6;Pp1s381_46V6;Pp1s221_76V6;Pp1s3_520V6;Pp1s54_167V6;Pp1s334_17V6;Pp1s185_110V6;Pp1s60_65V6;Pp1s30_39V6;Pp1s112_169V6;Pp1s287_61V6;Pp1s131_175V6;Pp1s16_358V6;Pp1s54_165V6;Pp1s341_24V6;Pp1s1_461V6;Pp1s311_70V6;Pp1s186_83V6	Pp1s4_321V6=3.711972905;Pp1s131_184V6=3.830435149;Pp1s75_141V6=5.763651771;Pp1s248_61V6=4.959889599;Pp1s74_135V6=4.555034232;Pp1s80_23V6=5.044126354;Pp1s31_279V6=2.556725001;Pp1s89_62V6=4.6740016;Pp1s83_246V6=5.316409113;Pp1s381_46V6=3.490455774;Pp1s221_76V6=4.021217964;Pp1s3_520V6=3.896340943;Pp1s54_167V6=2.730209356;Pp1s334_17V6=6.75544166;Pp1s185_110V6=6.237672361;Pp1s60_65V6=2.337210698;Pp1s3…	http://www.genome.jp/dbget-bin/www_bget?map00195
	Porphyrin and chlorophyll metabolism	47	16	AT1G08520;AT1G58290;AT1G69740;AT1G74470;AT2G30390;AT2G40300;AT2G40490;AT3G09150;AT3G14930;AT3G44880;AT3G48730;AT3G51820;AT4G25080;AT5G08280;AT5G26710;AT5G54190	2.56816	0.000204566	0.00246095	Pp1s66_287V6;Pp1s256_38V6;Pp1s450_21V6;Pp1s425_20V6;Pp1s364_8V6;Pp1s51_217V6;Pp1s114_123V6;Pp1s5_380V6;Pp1s3_96V6;Pp1s312_10V6;Pp1s54_66V6;Pp1s5_30V6;Pp1s372_25V6;Pp1s291_39V6;Pp1s57_70V6;Pp1s146_112V6	Pp1s66_287V6=4.487930693;Pp1s256_38V6=2.475559461;Pp1s450_21V6=2.185754797;Pp1s425_20V6=3.708728094;Pp1s364_8V6=-2.244088637;Pp1s51_217V6=-3.150112488;Pp1s114_123V6=4.10650683;Pp1s5_380V6=-2.386054663;Pp1s3_96V6=3.60279465;Pp1s312_10V6=-2.017190137;Pp1s54_66V6=6.647188769;Pp1s5_30V6=2.16001216;Pp1s372_25V6=4.912897309;Pp1s291_39V6=2.273487024;Pp1s57_70V6=2.136733147;Pp1s146_112V6=4.706651929	http://www.genome.jp/dbget-bin/www_bget?map00860
	Propanoate metabolism	31	12	AT1G23800;AT1G44170;AT1G54100;AT2G38040;AT3G06810;AT3G48000;AT4G17260;AT5G16390;AT5G23250;AT5G35360;AT5G47720;AT5G65940	2.92025	0.00033204	0.00349516	Pp1s93_81V6;Pp1s90_226V6;Pp1s237_29V6;Pp1s234_46V6;Pp1s275_66V6;Pp1s496_1V6;Pp1s244_82V6;Pp1s15_270V6;Pp1s79_181V6;Pp1s18_23V6;Pp1s2_33V6;Pp1s370_59V6	Pp1s93_81V6=-2.651076003;Pp1s90_226V6=-2.707060613;Pp1s237_29V6=-2.627813077;Pp1s234_46V6=2.95115087;Pp1s275_66V6=-3.456099039;Pp1s496_1V6=-2.177323688;Pp1s244_82V6=2.886293158;Pp1s15_270V6=4.50279886;Pp1s79_181V6=2.517905752;Pp1s18_23V6=3.496887971;Pp1s2_33V6=-3.707060613;Pp1s370_59V6=-3.257858499	http://www.genome.jp/dbget-bin/www_bget?map00640
	Lysine degradation	15	6	AT1G23800;AT1G44170;AT1G54100;AT3G48000;AT4G26910;AT5G47720	3.01759	0.00914494	0.0592385	Pp1s93_81V6;Pp1s90_226V6;Pp1s237_29V6;Pp1s496_1V6;Pp1s154_6V6;Pp1s2_33V6	Pp1s93_81V6=-2.651076003;Pp1s90_226V6=-2.707060613;Pp1s237_29V6=-2.627813077;Pp1s496_1V6=-2.177323688;Pp1s154_6V6=-2.452175278;Pp1s2_33V6=-3.707060613	http://www.genome.jp/dbget-bin/www_bget?map00310
	Butanoate metabolism	22	9	AT1G01090;AT1G24180;AT1G59900;AT1G79440;AT2G02010;AT2G26800;AT2G31810;AT3G48560;AT5G47720	3.08617	0.00117716	0.0104346	Pp1s318_24V6;Pp1s169_138V6;Pp1s201_84V6;Pp1s6_180V6;Pp1s8_163V6;Pp1s138_43V6;Pp1s162_10V6;Pp1s40_15V6;Pp1s2_33V6	Pp1s318_24V6=4.777292381;Pp1s169_138V6=-35.78492666;Pp1s201_84V6=2.702330323;Pp1s6_180V6=-3.048441071;Pp1s8_163V6=-37.44651045;Pp1s138_43V6=-2.388478546;Pp1s162_10V6=-3.231781741;Pp1s40_15V6=5.671956674;Pp1s2_33V6=-3.707060613	http://www.genome.jp/dbget-bin/www_bget?map00650
	Photosynthesis - antenna proteins	22	9	AT1G15820;AT1G61520;AT2G05070;AT2G05100;AT3G08940;AT3G54890;AT3G61470;AT4G10340;AT5G54270	3.08617	0.00117716	0.0104346	Pp1s28_319V6;Pp1s429_33V6;Pp1s252_28V6;Pp1s76_196V6;Pp1s472_14V6;Pp1s247_7V6;Pp1s651_2V6;Pp1s6_313V6;Pp1s254_3V6	Pp1s28_319V6=4.22299433;Pp1s429_33V6=3.55928168;Pp1s252_28V6=3.386026777;Pp1s76_196V6=5.650931171;Pp1s472_14V6=36.99867902;Pp1s247_7V6=5.468382443;Pp1s651_2V6=3.667978818;Pp1s6_313V6=5.411237263;Pp1s254_3V6=6.946630161	http://www.genome.jp/dbget-bin/www_bget?map00196
	C5-Branched dibasic acid metabolism	6	3	AT2G31810;AT2G43090;AT3G48560	3.77198	0.0339841	0.15574	Pp1s162_10V6;Pp1s21_393V6;Pp1s40_15V6	Pp1s162_10V6=-3.231781741;Pp1s21_393V6=2.302177061;Pp1s40_15V6=5.671956674	http://www.genome.jp/dbget-bin/www_bget?map00660
	Synthesis and degradation of ketone bodies	4	2	AT2G26800;AT5G47720	3.77198	0.087622	0.273285	Pp1s138_43V6;Pp1s2_33V6	Pp1s138_43V6=-2.388478546;Pp1s2_33V6=-3.707060613	http://www.genome.jp/dbget-bin/www_bget?map00072
72h vs 48h	Peroxisome	61	14	AT1G06290;AT1G08830;AT1G20630;AT1G65930;AT2G13360;AT2G26800;AT2G33150;AT2G39970;AT4G05530;AT4G18360;AT4G23850;AT4G35090;AT5G14590;AT5G62810	1.84859	0.0150508	0.157394	Pp1s37_122V6;Pp1s44_277V6;Pp1s3_465V6;Pp1s245_29V6;Pp1s369_6V6;Pp1s138_43V6;Pp1s55_275V6;Pp1s90_152V6;Pp1s33_197V6;Pp1s12_209V6;Pp1s218_19V6;Pp1s422_8V6;Pp1s241_32V6;Pp1s314_33V6	Pp1s37_122V6=-4.465654403;Pp1s44_277V6=5.058758218;Pp1s3_465V6=3.565564327;Pp1s245_29V6=2.534351409;Pp1s369_6V6=2.313910463;Pp1s138_43V6=3.884778037;Pp1s55_275V6=-5.755912855;Pp1s90_152V6=2.445134317;Pp1s33_197V6=3.6161904;Pp1s12_209V6=-3.494936716;Pp1s218_19V6=-4.248333441;Pp1s422_8V6=2.497628861;Pp1s241_32V6=4.328065013;Pp1s314_33V6=2.057884693	http://www.genome.jp/dbget-bin/www_bget?map04146
	Spliceosome	117	28	AT1G02140;AT1G04510;AT1G06220;AT1G20960;AT1G32490;AT1G44910;AT1G51510;AT1G65700;AT2G13540;AT2G43770;AT2G43810;AT3G02710;AT3G18165;AT4G03120;AT4G21660;AT4G30220;AT4G39680;AT5G02500;AT5G09590;AT5G12190;AT5G37370;AT5G41770;AT5G42820;AT5G44200;AT5G44500;AT5G48870;AT5G49910;AT5G59950	1.92759	0.000347943	0.0081869	Pp1s125_34V6;Pp1s14_250V6;Pp1s214_36V6;Pp1s28_172V6;Pp1s43_55V6;Pp1s174_92V6;Pp1s31_259V6;Pp1s154_125V6;Pp1s41_19V6;Pp1s72_266V6;Pp1s17_388V6;Pp1s294_1V6;Pp1s78_33V6;Pp1s267_86V6;Pp1s98_7V6;Pp1s46_244V6;Pp1s89_173V6;Pp1s97_279V6;Pp1s59_242V6;Pp1s63_172V6;Pp1s26_95V6;Pp1s5_399V6;Pp1s215_70V6;Pp1s105_41V6;Pp1s32_197V6;Pp1s28_157V6;Pp1s115_168V6;Pp1s57_186V6	Pp1s125_34V6=3.233089423;Pp1s14_250V6=2.969954582;Pp1s214_36V6=2.673978152;Pp1s28_172V6=-2.182896906;Pp1s43_55V6=3.749988898;Pp1s174_92V6=5.176999039;Pp1s31_259V6=-4.951711366;Pp1s154_125V6=3.393653355;Pp1s41_19V6=-2.015019733;Pp1s72_266V6=4.015100879;Pp1s17_388V6=3.343171906;Pp1s294_1V6=3.726739067;Pp1s78_33V6=2.305103865;Pp1s267_86V6=-4.480577454;Pp1s98_7V6=2.504163783;Pp1s46_244V6=-2.278717164…	http://www.genome.jp/dbget-bin/www_bget?map03040
	Ribosome	246	59	AT1G15250;AT1G26910;AT1G33140;AT1G41880;AT1G48350;AT1G52300;AT1G70600;AT1G71720;AT1G77940;AT1G78630;AT1G79850;AT2G01250;AT2G17360;AT2G19740;AT2G20060;AT2G32060;AT2G33800;AT2G34480;AT2G36170;AT2G37270;AT2G40010;AT2G40510;AT2G40590;AT2G44860;AT2G47110;AT3G01790;AT3G02080;AT3G04400;AT3G05590;AT3G06680;AT3G10950;AT3G13120;AT3G25920;AT3G27850;AT3G44590;AT3G44890;AT3G48930;AT3G49910;AT3G53430;AT3G54210…	1.93179	1.51e-07	1.42e-05	Pp1s3_512V6;Pp1s22_94V6;Pp1s183_107V6;Pp1s45_64V6;Pp1s232_82V6;Pp1s475_18V6;Pp1s77_266V6;Pp1s34_79V6;Pp1s50_55V6;Pp1s152_173V6;Pp1s11_275V6;Pp1s11_173V6;Pp1s39_422V6;Pp1s58_106V6;Pp1s158_147V6;Pp1s26_289V6;Pp1s61_236V6;Pp1s74_193V6;Pp1s284_11V6;Pp1s400_33V6;Pp1s39_424V6;Pp1s375_10V6;Pp1s270_77V6;Pp1s343_39V6;Pp1s56_52V6;Pp1s347_31V6;Pp1s54_217V6;Pp1s15_152V6;Pp1s304_9V6;Pp1s28_307V6;Pp1s14_193V6;…	Pp1s3_512V6=-4.444326704;Pp1s22_94V6=-2.552130715;Pp1s183_107V6=3.017481892;Pp1s45_64V6=-2.855322248;Pp1s232_82V6=-6.337715015;Pp1s475_18V6=-3.616333316;Pp1s77_266V6=-3.22156127;Pp1s34_79V6=-2.215318383;Pp1s50_55V6=2.966636307;Pp1s152_173V6=-2.543557395;Pp1s11_275V6=-2.744943591;Pp1s11_173V6=2.843255382;Pp1s39_422V6=-2.257696986;Pp1s58_106V6=-5.263270322;Pp1s158_147V6=-2.485716178;Pp1s26_289V6=-3…	http://www.genome.jp/dbget-bin/www_bget?map03010
	Pyruvate metabolism	75	18	AT1G01090;AT1G23800;AT1G53240;AT1G54220;AT1G67280;AT1G79750;AT2G22780;AT3G16950;AT3G48000;AT3G52990;AT4G15530;AT4G17260;AT4G37870;AT5G08570;AT5G15530;AT5G47720;AT5G50850;AT5G52920	1.9331	0.0037778	0.0592596	Pp1s318_24V6;Pp1s93_81V6;Pp1s201_6V6;Pp1s78_56V6;Pp1s72_285V6;Pp1s38_44V6;Pp1s38_300V6;Pp1s35_94V6;Pp1s496_1V6;Pp1s170_89V6;Pp1s23_50V6;Pp1s235_138V6;Pp1s60_266V6;Pp1s90_134V6;Pp1s54_77V6;Pp1s2_33V6;Pp1s368_36V6;Pp1s205_25V6	Pp1s318_24V6=-4.638680747;Pp1s93_81V6=2.427302886;Pp1s201_6V6=4.252823641;Pp1s78_56V6=-2.853225307;Pp1s72_285V6=3.291641605;Pp1s38_44V6=5.775017693;Pp1s38_300V6=-2.173043005;Pp1s35_94V6=5.151480676;Pp1s496_1V6=3.539136202;Pp1s170_89V6=-2.369895421;Pp1s23_50V6=3.676504764;Pp1s235_138V6=3.181675527;Pp1s60_266V6=-2.706458862;Pp1s90_134V6=-2.068725886;Pp1s54_77V6=2.610133542;Pp1s2_33V6=4.28525193;Pp1…	http://www.genome.jp/dbget-bin/www_bget?map00620
	Carotenoid biosynthesis	24	6	AT3G10230;AT4G14210;AT4G25700;AT5G17230;AT5G57030;AT5G67030	2.01365	0.0677841	0.375276	Pp1s55_202V6;Pp1s132_52V6;Pp1s19_96V6;Pp1s323_70V6;Pp1s11_269V6;Pp1s91_16V6	Pp1s55_202V6=-2.355248645;Pp1s132_52V6=-3.020322682;Pp1s19_96V6=-2.149108592;Pp1s323_70V6=-3.496787682;Pp1s11_269V6=-2.295501182;Pp1s91_16V6=-2.932246224	http://www.genome.jp/dbget-bin/www_bget?map00906
	Riboflavin metabolism	8	2	AT2G44050;AT5G64300	2.01365	0.260979	0.646388	Pp1s54_206V6;Pp1s86_234V6	Pp1s54_206V6=-2.805219934;Pp1s86_234V6=-4.277414505	http://www.genome.jp/dbget-bin/www_bget?map00740
	Lysine degradation	15	4	AT1G23800;AT3G48000;AT4G26910;AT5G47720	2.14789	0.105298	0.445327	Pp1s93_81V6;Pp1s496_1V6;Pp1s154_6V6;Pp1s2_33V6	Pp1s93_81V6=2.427302886;Pp1s496_1V6=3.539136202;Pp1s154_6V6=2.332744534;Pp1s2_33V6=4.28525193	http://www.genome.jp/dbget-bin/www_bget?map00310
	Photosynthesis	77	21	AT1G03130;AT1G08380;AT1G30380;AT1G31330;AT1G44575;AT1G52230;AT1G55670;AT1G60950;AT1G67740;AT1G76100;AT1G79040;AT2G20260;AT2G30570;AT3G50820;AT4G03280;AT4G05390;AT4G09650;AT4G12800;AT4G21280;AT4G28660;AT4G32260	2.19671	0.000293479	0.0081869	Pp1s4_321V6;Pp1s248_61V6;Pp1s5_384V6;Pp1s345_25V6;Pp1s31_279V6;Pp1s206_11V6;Pp1s83_246V6;Pp1s146_120V6;Pp1s455_8V6;Pp1s3_520V6;Pp1s41_264V6;Pp1s334_17V6;Pp1s185_110V6;Pp1s421_3V6;Pp1s112_169V6;Pp1s131_175V6;Pp1s10_393V6;Pp1s54_165V6;Pp1s1_461V6;Pp1s311_70V6;Pp1s15_26V6	Pp1s4_321V6=-4.097723761;Pp1s248_61V6=-36.95121426;Pp1s5_384V6=-2.885177539;Pp1s345_25V6=-4.516602168;Pp1s31_279V6=-3.328227864;Pp1s206_11V6=-3.720779204;Pp1s83_246V6=-6.359443559;Pp1s146_120V6=-36.42799511;Pp1s455_8V6=-2.574727014;Pp1s3_520V6=-2.850838714;Pp1s41_264V6=-4.287155899;Pp1s334_17V6=-3.594462213;Pp1s185_110V6=-2.127243495;Pp1s421_3V6=-2.573221656;Pp1s112_169V6=-2.896800593;Pp1s131_175…	http://www.genome.jp/dbget-bin/www_bget?map00195
	Nicotinate and nicotinamide metabolism	11	3	AT2G01350;AT2G23420;AT3G21070	2.19671	0.147185	0.49474	Pp1s212_59V6;Pp1s387_50V6;Pp1s32_187V6	Pp1s212_59V6=-3.15864936;Pp1s387_50V6=-3.251376644;Pp1s32_187V6=3.437689505	http://www.genome.jp/dbget-bin/www_bget?map00760
	Carbon fixation in photosynthetic organisms	78	22	AT1G12900;AT1G32060;AT1G42970;AT1G53240;AT1G67090;AT1G79750;AT2G01140;AT2G21170;AT2G22780;AT2G45290;AT3G12780;AT3G52990;AT3G54050;AT3G55800;AT3G60750;AT4G15530;AT4G31990;AT4G37870;AT5G08570;AT5G38410;AT5G52920;AT5G61410	2.27181	0.00012315	0.00579529	Pp1s135_29V6;Pp1s20_273V6;Pp1s86_156V6;Pp1s201_6V6;Pp1s66_48V6;Pp1s38_44V6;Pp1s475_27V6;Pp1s61_72V6;Pp1s38_300V6;Pp1s72_25V6;Pp1s201_82V6;Pp1s170_89V6;Pp1s20_373V6;Pp1s41_162V6;Pp1s120_164V6;Pp1s23_50V6;Pp1s540_7V6;Pp1s60_266V6;Pp1s90_134V6;Pp1s545_4V6;Pp1s205_25V6;Pp1s39_426V6	Pp1s135_29V6=-4.088183616;Pp1s20_273V6=-3.83740034;Pp1s86_156V6=-4.459873414;Pp1s201_6V6=4.252823641;Pp1s66_48V6=-9.46675696;Pp1s38_44V6=5.775017693;Pp1s475_27V6=-3.536704301;Pp1s61_72V6=-2.561727392;Pp1s38_300V6=-2.173043005;Pp1s72_25V6=-2.208260971;Pp1s201_82V6=-3.486768507;Pp1s170_89V6=-2.369895421;Pp1s20_373V6=-3.157959004;Pp1s41_162V6=-3.987108902;Pp1s120_164V6=-2.333998033;Pp1s23_50V6=3.676…	http://www.genome.jp/dbget-bin/www_bget?map00710
	Thiamine metabolism	7	2	AT2G29630;AT5G65720	2.30131	0.212236	0.587505	Pp1s88_47V6;Pp1s165_66V6	Pp1s88_47V6=-4.961953833;Pp1s165_66V6=-2.08059833	http://www.genome.jp/dbget-bin/www_bget?map00730
	Photosynthesis - antenna proteins	22	7	AT1G61520;AT2G05070;AT2G05100;AT3G08940;AT3G54890;AT4G10340;AT5G54270	2.56282	0.0139199	0.157394	Pp1s429_33V6;Pp1s23_96V6;Pp1s76_196V6;Pp1s472_14V6;Pp1s247_7V6;Pp1s6_313V6;Pp1s254_3V6	Pp1s429_33V6=-2.87990735;Pp1s23_96V6=2.266550624;Pp1s76_196V6=-2.927357036;Pp1s472_14V6=-3.834132626;Pp1s247_7V6=-3.57749216;Pp1s6_313V6=-2.992056565;Pp1s254_3V6=-3.437486003	http://www.genome.jp/dbget-bin/www_bget?map00196
	C5-Branched dibasic acid metabolism	6	2	AT2G31810;AT3G48560	2.68486	0.164551	0.499585	Pp1s162_10V6;Pp1s40_15V6	Pp1s162_10V6=2.875666987;Pp1s40_15V6=-2.963489432	http://www.genome.jp/dbget-bin/www_bget?map00660
	Butanoate metabolism	22	9	AT1G01090;AT1G79440;AT2G02010;AT2G26800;AT2G31810;AT3G48560;AT5G17330;AT5G47720;AT5G50850	3.29506	0.000724566	0.0136389	Pp1s318_24V6;Pp1s111_161V6;Pp1s68_116V6;Pp1s138_43V6;Pp1s162_10V6;Pp1s40_15V6;Pp1s34_308V6;Pp1s2_33V6;Pp1s368_36V6	Pp1s318_24V6=-4.638680747;Pp1s111_161V6=5.586757307;Pp1s68_116V6=2.547102791;Pp1s138_43V6=3.884778037;Pp1s162_10V6=2.875666987;Pp1s40_15V6=-2.963489432;Pp1s34_308V6=2.008244582;Pp1s2_33V6=4.28525193;Pp1s368_36V6=-2.793802674	http://www.genome.jp/dbget-bin/www_bget?map00650
	Synthesis and degradation of ketone bodies	4	2	AT2G26800;AT5G47720	4.02729	0.0777896	0.400034	Pp1s138_43V6;Pp1s2_33V6	Pp1s138_43V6=3.884778037;Pp1s2_33V6=4.28525193	http://www.genome.jp/dbget-bin/www_bget?map00072
